# Supplementary material for: First complete genome sequence of infectious laryngotracheitis virus
Source: BMC Genomics. 2011 Apr 19;12:197. doi: 10.1186/1471-2164-12-197 (PMC3110152; doi:10.1186/1471-2164-12-197)
Supplement: Additional file 1 — Summary of nucleotide differences. Nucleotide differences detected between the concatenated ILTV reference sequence and the Serva ILTV sequence after whole genome alignment. [file 1471-2164-12-197-S1.XLS]

## Sheet: b
Nucleotide position (Alignment of NC_006623 and HQ_630064)	Nucleotide base present in concatenated sequence NC_006623	Nucleotide base present in Serva sequence HQ_630064
1	G	-
2	G	-
87	C	A
93	C	A
94	T	C
106	T	C
108	G	A
111	T	G
141	G	A
145	-	G
154	T	A
160	G	A
170	C	-
206	A	G
223	A	C
239	C	T
240	-	G
242	G	A
246	C	T
247	G	T
250	G	A
253	T	C
291	G	A
374	T	C
399	G	A
421	C	T
426	T	C
429	C	T
558	G	T
619	T	A
685	A	-
686	T	-
687	G	-
688	G	-
694	A	G
695	C	T
696	T	-
697	G	-
698	C	-
699	C	-
700	G	-
701	T	-
702	G	-
703	T	-
704	T	-
705	G	-
706	G	-
707	G	-
708	A	-
709	C	-
783	C	T
860	A	G
861	G	T
867	G	T
993	T	G
1038	-	C
1149	G	A
1164	C	G
1165	T	C
1166	G	T
1167	C	G
1169	T	G
1170	T	C
1172	C	T
1173	C	T
1178	A	C
1181	T	A
1188	C	T
1248	G	A
1296	A	T
1302	C	A
1313	C	T
1325	T	G
1332	C	A
1334	T	C
1477	C	T
1492	C	A
1553	G	A
1574	G	A
1575	G	C
1581	C	T
1584	G	A
1616	G	A
1691	C	G
1800	G	A
1858	T	G
1871	T	-
1894	C	G
1928	A	C
2057	C	A
2206	-	A
2492	T	A
2507	A	C
2511	G	A
2595	-	A
2596	-	T
2832	C	T
2915	C	T
2940	T	C
2941	-	C
2996	G	A
3207	G	T
3250	G	A
3297	T	-
3298	A	-
3299	T	-
3300	A	-
3301	A	-
3302	A	-
3303	T	-
3304	T	-
3305	T	-
3306	T	-
3307	A	-
3308	A	-
3309	G	-
3310	G	-
3311	G	-
3312	T	-
3313	G	-
3314	G	-
3315	A	-
3316	A	-
3317	A	-
3318	C	-
3319	T	-
3320	C	-
3321	T	-
3322	G	-
3323	T	-
3324	A	-
3325	A	-
3326	C	-
3327	C	-
3328	T	-
3329	T	-
3330	T	-
3331	A	-
3332	T	-
3333	T	-
3334	G	-
3335	C	-
3336	G	-
3337	C	-
3338	A	-
3339	G	-
3340	G	-
3341	C	-
3342	C	-
3343	A	-
3344	C	-
3345	A	-
3346	A	-
3347	T	-
3348	T	-
3349	A	-
3350	C	-
3351	T	-
3352	G	-
3353	A	-
3354	C	-
3355	T	-
3356	T	-
3357	G	-
3358	T	-
3359	T	-
3360	C	-
3361	T	-
3362	A	-
3363	G	-
3364	G	-
3365	C	-
3366	C	-
3367	T	-
3368	A	-
3369	C	-
3370	G	-
3371	G	-
3372	C	-
3373	T	-
3374	G	-
3375	C	-
3376	G	-
3377	G	-
3378	G	-
3379	A	-
3380	G	-
3381	G	-
3382	G	-
3383	T	-
3384	T	-
3385	A	-
3386	T	-
3387	G	-
3388	G	-
3389	A	-
3390	G	-
3391	T	-
3392	T	-
3393	C	-
3394	A	-
3395	C	-
3396	G	-
3397	G	-
3398	T	-
3399	T	-
3400	T	-
3401	C	-
3402	C	-
3403	T	-
3404	C	-
3405	G	-
3406	T	-
3407	T	-
3408	G	-
3409	G	-
3410	A	-
3411	A	-
3412	A	-
3413	C	-
3414	C	-
3415	T	-
3416	T	-
3417	A	-
3418	C	-
3419	A	-
3420	A	-
3421	A	-
3422	A	-
3423	G	-
3424	T	-
3425	T	-
3426	G	-
3427	A	-
3428	G	-
3429	G	-
3430	G	-
3431	A	-
3432	C	-
3433	A	-
3434	T	-
3435	A	-
3436	A	-
3437	T	-
3438	C	-
3439	A	-
3440	C	-
3441	G	-
3442	C	-
3443	C	-
3444	C	-
3445	G	-
3446	G	-
3447	T	-
3448	G	-
3449	G	-
3450	G	-
3451	T	-
3452	G	-
3453	C	-
3454	T	-
3455	C	-
3456	C	-
3457	T	-
3458	T	-
3459	G	-
3460	T	-
3461	T	-
3462	T	-
3463	T	-
3464	C	-
3465	C	-
3466	C	-
3467	A	-
3468	A	-
3469	G	-
3470	C	-
3471	A	-
3472	G	-
3473	G	-
3474	C	-
3475	A	-
3476	T	-
3477	A	-
3478	T	-
3479	A	-
3480	A	-
3481	T	-
3482	A	-
3483	T	-
3484	A	-
3485	A	-
3552	C	T
3554	C	G
3567	G	-
3626	G	A
3672	A	-
3673	A	-
3674	G	-
3675	C	-
3676	T	-
3677	T	-
3678	T	-
3679	T	-
3680	A	-
3681	A	-
3682	C	-
3683	A	-
3684	A	-
3685	A	-
3686	A	-
3687	A	-
3688	C	-
3689	A	-
3690	A	-
3716	G	A
3913	G	A
4103	C	T
4163	-	T
4168	A	T
4170	-	G
4171	-	C
4172	C	T
4345	T	-
4471	A	G
4528	A	G
4589	T	A
4659	G	A
4662	A	-
4663	T	-
4664	G	-
4665	A	-
4666	C	-
4667	C	-
4668	A	-
4669	T	-
4670	T	-
4671	A	-
4672	A	-
4673	T	-
4674	G	-
4675	A	-
4676	C	-
4677	T	-
4678	A	-
4679	C	-
4680	C	-
4681	A	-
4682	G	-
4683	G	-
4684	A	-
4685	T	-
4686	A	-
4687	T	-
4688	A	-
4689	C	-
4690	C	-
4691	C	-
4692	G	-
4693	A	-
4857	A	G
5013	G	-
5113	C	T
5149	A	G
5374	T	C
5493	C	A
5494	A	-
5495	T	-
5497	C	T
5552	C	T
5616	C	T
5944	G	A
6024	A	G
6154	C	-
6200	G	C
6206	G	A
6213	G	A
6290	C	-
6349	G	-
6485	A	G
6660	-	T
6667	-	G
6702	-	G
7004	G	A
7009	A	G
7023	-	G
7026	-	C
7183	-	G
7192	G	A
7227	C	T
7430	T	G
7658	C	A
7661	T	A
7664	T	G
7813	A	G
7906	C	G
7909	-	C
7910	-	C
7911	-	C
7970	-	G
7977	C	T
7990	-	G
8308	C	-
8328	G	-
8424	A	G
9062	C	G
9063	C	G
9064	G	C
9120	G	A
9159	T	C
9160	T	C
9405	A	G
9498	C	T
9683	C	T
9885	C	A
9966	-	C
9967	-	C
9968	-	A
10016	T	C
10132	A	C
10199	A	G
10222	A	G
10335	C	T
10508	G	-
10570	T	C
10629	T	-
10637	C	-
10645	T	-
10651	C	-
10693	G	A
10713	T	-
10749	C	-
10758	T	-
10801	G	T
10803	-	A
10843	-	C
10903	G	C
10931	-	A
10949	-	A
10968	-	G
10977	-	C
11034	-	C
11135	A	G
11211	T	C
11553	G	T
12070	C	-
12083	C	T
12105	T	G
12124	G	C
12125	G	C
12127	C	G
12128	G	C
12145	A	-
12222	-	G
12243	G	-
12257	G	T
12258	G	T
12259	G	T
12298	-	G
12305	C	A
12310	-	G
12325	-	C
12337	C	A
12359	-	C
12360	-	C
12476	A	G
12599	A	G
12697	G	A
12779	A	T
12780	T	A
12855	C	T
13073	C	G
13074	C	G
13075	C	G
13242	C	G
13263	T	C
13270	G	T
13314	C	G
13399	T	A
13416	A	-
13442	G	T
13447	-	C
13465	-	G
13495	A	C
13497	C	G
13498	G	T
13499	T	C
13501	G	A
13504	-	T
13505	-	G
13506	-	A
13541	-	C
13583	A	G
13593	-	A
15544	C	T
15641	G	T
16213	G	A
16434	C	T
16651	A	G
16721	T	G
17247	G	A
17433	A	G
17935	C	T
18774	G	A
22780	G	A
24724	A	G
25681	C	A
26495	C	T
29898	C	A
33608	A	T
34404	G	-
34406	A	G
34409	C	-
34410	G	-
37112	A	-
40669	T	A
41445	G	A
42145	G	A
43581	T	A
44126	C	T
44226	A	T
44231	A	C
44362	C	T
44381	T	C
44797	-	C
44798	-	T
44799	-	T
44800	-	A
44801	-	T
44802	-	G
44803	-	C
44804	-	A
44805	-	G
44806	-	T
44807	-	A
44808	-	G
44809	-	T
44810	-	C
44811	-	A
44812	-	G
44813	-	A
44814	-	G
44815	-	A
44816	-	C
44817	-	T
44818	-	T
44819	-	C
44820	-	T
44821	-	T
44822	-	C
44823	-	G
44824	-	T
44825	-	G
44826	-	C
44827	-	C
44828	-	T
44829	-	T
44830	-	T
44831	-	C
44832	-	C
44833	-	T
44834	-	C
44835	-	T
44836	-	G
44837	-	A
44838	-	C
44839	-	T
44840	-	G
44841	-	G
44842	-	T
44843	-	G
44844	-	T
44845	-	G
44846	-	C
44847	-	A
44848	-	C
44849	-	C
44850	-	T
44851	-	G
44852	-	T
44853	-	G
44854	-	T
44855	-	C
44856	-	T
44857	-	C
44858	-	C
44859	-	G
44860	-	A
44861	-	G
44862	-	T
44863	-	T
44864	-	G
44865	-	T
44866	-	G
44867	-	C
44868	-	G
44869	-	C
44870	-	G
44871	-	C
44872	-	G
44873	-	C
44874	-	G
44875	-	A
44876	-	A
44877	-	A
44878	-	C
44879	-	T
44880	-	C
44881	-	T
44882	-	C
44883	-	T
44884	-	T
44885	-	T
44886	-	G
44887	-	C
44888	-	C
44889	-	C
44890	-	T
44891	-	C
44892	-	A
44893	-	C
44894	-	T
44895	-	T
44896	-	G
44897	-	T
44898	-	T
44899	-	G
44900	-	G
44901	-	C
44902	-	T
44903	-	T
44904	-	T
44905	-	A
44906	-	T
44907	-	G
44908	-	G
44909	-	A
44910	-	G
44911	-	G
44912	-	T
44913	-	C
44914	-	G
44915	-	T
44916	-	A
44917	-	A
44918	-	T
44919	-	G
44920	-	A
44921	-	T
44922	-	C
44923	-	A
44924	-	T
44925	-	C
44926	-	G
44927	-	A
44928	-	T
44929	-	G
44930	-	G
44931	-	A
44932	-	G
44933	-	T
44934	-	A
44935	-	C
44936	-	T
44937	-	T
44938	-	A
44939	-	T
44940	-	A
44941	-	T
44942	-	A
44943	-	A
44944	-	T
44945	-	A
44946	-	T
44947	-	T
44948	-	G
44949	-	T
44950	-	G
44951	-	C
44952	-	T
44953	-	C
44954	-	T
44955	-	G
44956	-	C
44957	-	C
44958	-	G
44959	-	G
44960	-	C
44961	-	C
44962	-	A
44963	-	T
44964	-	C
44965	-	T
44966	-	C
44967	-	T
44968	-	C
44969	-	C
44970	-	G
44971	-	T
44972	-	G
44973	-	G
44974	-	T
44975	-	C
44976	-	G
44977	-	C
44978	-	A
44979	-	G
44980	-	A
44981	-	A
44982	-	C
44983	-	T
44984	-	C
44985	-	C
44986	-	A
44987	-	A
44988	-	C
44989	-	A
44990	-	C
44991	-	C
44992	-	T
44993	-	T
44994	-	G
44995	-	T
44996	-	T
44997	-	G
44998	-	G
44999	-	C
45000	-	G
45001	-	A
45002	-	G
45003	-	C
45004	-	A
45005	-	T
45006	-	A
45007	-	A
45008	-	A
45009	-	A
45010	-	T
45011	-	T
45012	-	T
45013	-	G
45014	-	C
45015	-	T
45016	-	A
45017	-	G
45018	-	T
45019	-	T
45020	-	C
45021	-	A
45022	-	A
45023	-	G
45024	-	C
45025	-	A
45026	-	G
45027	-	G
45028	-	G
45029	-	T
45030	-	A
45031	-	G
45032	-	T
45033	-	T
45034	-	G
45035	-	G
45036	-	G
45037	-	G
45038	-	A
45039	-	G
45040	-	C
45041	-	A
45042	-	C
45043	-	T
45044	-	T
45045	-	A
45046	-	A
45047	-	T
45048	-	A
45049	-	A
45050	-	A
45051	-	G
45052	-	T
45053	-	T
45054	-	T
45055	-	C
45056	-	C
45057	-	C
45058	-	T
45059	-	C
45060	-	C
45061	-	C
45062	-	C
45063	-	A
45064	-	T
45065	-	A
45066	-	G
45067	-	A
45068	-	C
45069	-	C
45070	-	T
45071	-	T
45072	-	T
45073	-	G
45074	-	A
45075	-	A
45076	-	G
45077	-	T
45078	-	T
45079	-	T
45080	-	T
45081	-	T
45082	-	C
45083	-	T
45084	-	T
45085	-	A
45086	-	T
45087	-	A
45088	-	A
45089	-	A
45090	-	T
45091	-	T
45092	-	C
45093	-	C
45094	-	A
45095	-	A
45096	-	A
45097	-	T
45098	-	A
45099	-	G
45100	-	G
45101	-	T
45102	-	A
45103	-	A
45104	-	T
45105	-	G
45106	-	T
45107	-	G
45108	-	C
45109	-	T
45110	-	C
45111	-	T
45112	-	G
45113	-	G
45114	-	A
45115	-	G
45116	-	A
45117	-	A
45118	-	A
45119	-	G
45120	-	G
45121	-	C
45122	-	G
45123	-	T
45124	-	C
45125	-	G
45126	-	T
45127	-	T
45128	-	T
45129	-	G
45130	-	G
45131	-	G
45132	-	C
45133	-	A
45134	-	T
45135	-	A
45136	-	T
45137	-	T
45138	-	C
45139	-	C
45140	-	C
45141	-	A
45142	-	G
45143	-	T
45144	-	C
45145	-	A
45146	-	A
45147	-	G
45148	-	A
45149	-	T
45150	-	C
45151	-	A
45152	-	A
45153	-	A
45154	-	T
45155	-	T
45156	-	C
45157	-	C
45158	-	A
45159	-	G
45160	-	A
45161	-	A
45162	-	T
45163	-	C
45164	-	G
45165	-	A
45166	-	A
45167	-	A
45168	-	T
45169	-	G
45170	-	C
45171	-	G
45172	-	T
45173	-	T
45174	-	C
45175	-	A
45176	-	T
45177	-	G
45178	-	T
45179	-	C
45180	-	T
45181	-	T
45182	-	T
45183	-	G
45184	-	C
45185	-	C
45186	-	G
45187	-	A
45188	-	A
45189	-	A
45190	-	A
45191	-	G
45192	-	A
45193	-	T
45194	-	T
45195	-	T
45196	-	G
45197	-	C
45198	-	A
45199	-	T
45200	-	G
45201	-	G
45202	-	T
45203	-	C
45204	-	A
45205	-	C
45206	-	G
45207	-	C
45208	-	T
45209	-	T
45210	-	G
45211	-	A
45212	-	G
45213	-	T
45214	-	A
45215	-	T
45216	-	A
45217	-	A
45218	-	A
45219	-	T
45220	-	C
45221	-	C
45222	-	C
45223	-	A
45224	-	A
45225	-	T
45226	-	G
45227	-	G
45228	-	T
45229	-	C
45230	-	C
45231	-	A
45232	-	C
45233	-	C
45234	-	C
45235	-	A
45236	-	A
45237	-	A
45238	-	A
45239	-	T
45240	-	A
45241	-	T
45242	-	T
45243	-	G
45244	-	A
45245	-	T
45246	-	T
45247	-	G
45248	-	T
45249	-	T
45250	-	T
45251	-	T
45252	-	G
45253	-	G
45254	-	T
45255	-	G
45256	-	C
45257	-	C
45258	-	C
45259	-	G
45260	-	G
45261	-	T
45262	-	T
45263	-	T
45264	-	C
45265	-	A
45266	-	A
45267	-	A
45268	-	A
45269	-	A
45270	-	G
45271	-	G
45272	-	C
45273	-	A
45274	-	T
45275	-	C
45276	-	A
45277	-	G
45278	-	C
45279	-	C
45280	-	A
45281	-	T
45282	-	T
45283	-	C
45284	-	C
45285	-	T
45286	-	T
45287	-	G
45288	-	C
45289	-	A
45290	-	A
45291	-	T
45292	-	C
45293	-	T
45294	-	G
45295	-	C
45296	-	C
45297	-	T
45298	-	C
45299	-	T
45300	-	G
45301	-	T
45302	-	T
45303	-	G
45304	-	C
45305	-	T
45306	-	A
45307	-	C
45308	-	C
45309	-	C
45310	-	G
45311	-	A
45312	-	C
45313	-	T
45314	-	C
45315	-	G
45316	-	C
45317	-	T
45318	-	G
45319	-	G
45320	-	A
45321	-	T
45322	-	C
45323	-	C
45324	-	G
45684	-	G
45691	-	G
45696	-	T
46347	C	T
46916	C	T
47018	T	G
47077	T	A
47427	C	T
48116	G	A
48504	C	T
48670	C	T
48780	T	C
48889	A	G
49001	A	G
49138	C	T
49180	A	G
50021	-	A
50022	-	T
50024	T	A
50035	G	T
50043	C	T
50044	-	A
50176	A	G
50243	A	T
50251	A	T
50262	C	T
50265	A	-
50286	T	G
50292	T	G
50327	A	T
50328	T	G
50334	T	-
50336	A	C
50354	G	C
50360	G	-
50374	-	C
50394	C	-
50407	G	C
50412	G	A
50466	T	C
50770	C	G
50788	C	A
50868	-	G
50887	A	T
50888	A	G
50895	T	-
50994	C	T
51121	C	A
51227	A	C
51234	G	T
51248	G	C
51261	G	T
51266	T	C
51269	G	T
51857	G	A
52015	C	T
52018	C	T
52021	G	T
52497	A	G
53116	G	T
54222	T	C
54226	A	G
54290	T	G
54517	T	C
54519	T	C
54944	G	C
56195	T	C
56402	-	A
56403	-	C
56404	-	A
56405	-	G
56406	-	T
56407	-	T
56408	-	C
56409	-	G
56410	-	G
56411	-	T
56412	-	A
56413	-	T
56414	-	C
56415	-	G
56416	-	G
56417	-	T
56418	-	G
56419	-	T
56420	-	C
56421	-	T
56422	-	G
56423	-	T
56424	-	T
56425	-	T
56426	-	C
56427	-	C
56428	-	G
56429	-	G
56430	-	A
56431	-	C
56432	-	T
56433	-	C
56434	-	G
56435	-	A
56436	-	T
56437	-	T
56438	-	C
56439	-	T
56440	-	G
56441	-	T
56442	-	G
56443	-	C
56444	-	C
56445	-	A
56446	-	G
56447	-	A
56448	-	T
56449	-	T
56450	-	G
56451	-	A
56452	-	G
56453	-	T
56454	-	T
56455	-	G
56456	-	G
56457	-	G
56458	-	G
56459	-	A
56460	-	T
56461	-	T
56462	-	C
56463	-	A
56464	-	C
56465	-	T
56466	-	A
56467	-	T
56468	-	C
56469	-	A
56470	-	A
56471	-	T
56472	-	A
56473	-	G
56474	-	T
56475	-	G
56476	-	C
56477	-	G
56478	-	C
56479	-	A
56480	-	A
56481	-	G
56482	-	T
56483	-	T
56484	-	G
56485	-	T
56486	-	C
56487	-	T
56488	-	G
56489	-	T
56490	-	A
56491	-	G
56492	-	G
56493	-	T
56494	-	G
56495	-	T
56496	-	G
56497	-	C
56498	-	T
56499	-	A
56500	-	A
56501	-	T
56502	-	G
56503	-	G
56504	-	G
56505	-	C
56506	-	G
56507	-	A
56508	-	G
56509	-	C
56510	-	T
56511	-	T
56512	-	T
56513	-	C
56514	-	A
56515	-	T
56516	-	G
56517	-	T
56518	-	T
56519	-	G
56520	-	A
56521	-	T
56522	-	C
56523	-	T
56524	-	G
56525	-	T
56526	-	C
56527	-	T
56528	-	T
56529	-	C
56530	-	G
56531	-	C
56532	-	A
56533	-	C
56534	-	A
56535	-	T
56536	-	A
56537	-	C
56538	-	C
56539	-	G
56540	-	T
56541	-	G
56542	-	C
56543	-	T
56544	-	A
56545	-	T
56546	-	G
56547	-	A
56548	-	A
56549	-	T
56550	-	T
56551	-	G
56552	-	G
56553	-	G
56554	-	C
56555	-	G
56556	-	C
56557	-	G
56558	-	G
56559	-	G
56560	-	C
56561	-	G
56562	-	C
56563	-	G
56564	-	T
56565	-	A
56566	-	C
56567	-	A
56568	-	T
56569	-	T
56570	-	C
56571	-	A
56572	-	C
56573	-	C
56574	-	A
56575	-	T
56576	-	T
56577	-	C
56578	-	T
56579	-	C
56580	-	A
56581	-	A
56582	-	A
56583	-	A
56584	-	C
56585	-	T
56586	-	A
56587	-	C
56588	-	T
56589	-	T
56590	-	T
56591	-	T
56592	-	T
56593	-	T
56594	-	C
56595	-	T
56596	-	T
56597	-	C
56598	-	A
56599	-	G
56600	-	A
56601	-	A
56602	-	G
56603	-	C
56604	-	A
56605	-	G
56606	-	T
56607	-	A
56608	-	T
56609	-	T
56610	-	G
56611	-	T
56612	-	G
56613	-	C
56614	-	T
56615	-	C
56616	-	T
56617	-	T
56618	-	T
56619	-	C
56620	-	T
56621	-	C
56622	-	A
56623	-	C
56624	-	T
56625	-	T
56626	-	T
56627	-	C
56628	-	G
56629	-	G
56630	-	A
56631	-	T
56632	-	G
56633	-	A
56634	-	A
56635	-	T
56636	-	C
56637	-	G
56638	-	C
56639	-	T
56640	-	A
56641	-	G
56642	-	G
56643	-	A
56644	-	A
56645	-	G
56646	-	A
56647	-	G
56648	-	G
56649	-	A
56650	-	A
56651	-	T
56652	-	T
56653	-	T
56654	-	T
56655	-	G
56656	-	G
56657	-	A
56658	-	A
56659	-	G
56660	-	C
56661	-	A
56662	-	T
56663	-	C
56664	-	T
56665	-	G
56666	-	G
56667	-	A
56668	-	T
56669	-	A
56670	-	C
56671	-	C
56672	-	T
56673	-	T
56674	-	A
56675	-	C
56676	-	A
56677	-	G
56678	-	G
56679	-	A
56680	-	G
56681	-	A
56682	-	T
56683	-	T
56684	-	T
56685	-	A
56686	-	G
56687	-	A
56688	-	A
56689	-	A
56690	-	T
56691	-	C
56692	-	T
56693	-	C
56694	-	G
56695	-	G
56696	-	T
56697	-	A
56698	-	G
56699	-	T
56700	-	T
56701	-	A
56702	-	T
56703	-	G
56704	-	A
56705	-	C
56706	-	A
56707	-	T
56708	-	G
56709	-	T
56710	-	T
56711	-	C
56712	-	A
56713	-	T
56714	-	C
56715	-	A
56716	-	G
56717	-	A
56718	-	T
56719	-	G
56720	-	A
56721	-	G
56722	-	G
56723	-	A
56724	-	A
56725	-	G
56726	-	A
56727	-	T
56728	-	A
56729	-	G
56730	-	C
56731	-	A
56732	-	A
56733	-	G
56734	-	C
56735	-	G
56736	-	T
56737	-	G
56738	-	A
56739	-	C
56740	-	G
56741	-	G
56742	-	T
56743	-	G
56744	-	T
56745	-	T
56746	-	T
56747	-	T
56748	-	A
56749	-	C
56750	-	A
56751	-	C
56752	-	G
56753	-	A
56754	-	T
56755	-	T
56756	-	C
56757	-	T
56758	-	G
56759	-	A
56760	-	A
56761	-	G
56762	-	C
56763	-	T
56764	-	T
56765	-	T
56766	-	G
56767	-	A
56768	-	A
56769	-	A
56770	-	T
56771	-	A
56772	-	G
56773	-	C
56774	-	G
56775	-	A
56776	-	G
56777	-	A
56778	-	T
56779	-	T
56780	-	T
56781	-	G
56782	-	C
56783	-	T
56784	-	A
56785	-	C
56786	-	T
56787	-	C
56788	-	C
56789	-	T
56790	-	G
56791	-	C
56792	-	G
56793	-	T
56794	-	T
56795	-	T
56796	-	G
56797	-	C
56798	-	T
56799	-	C
56800	-	G
56801	-	A
56802	-	G
56803	-	T
56804	-	G
56805	-	C
56806	-	T
56807	-	T
56808	-	T
56809	-	G
56810	-	G
56811	-	A
56812	-	T
56813	-	G
56814	-	T
56815	-	T
56816	-	G
56817	-	G
56818	-	G
56819	-	A
56820	-	T
56821	-	G
56822	-	A
56823	-	G
56824	-	G
56825	-	C
56826	-	C
56827	-	T
56828	-	T
56829	-	G
56830	-	G
56831	-	T
56832	-	G
56833	-	T
56834	-	T
56835	-	G
56836	-	C
56837	-	C
56838	-	A
56839	-	G
56840	-	G
56841	-	C
56842	-	T
56843	-	C
56844	-	C
56845	-	G
56846	-	G
56847	-	T
56848	-	T
56849	-	T
56850	-	C
56851	-	T
56852	-	T
56853	-	A
56854	-	A
56855	-	A
56856	-	G
56857	-	G
56858	-	T
56859	-	T
56860	-	A
56861	-	T
56862	-	C
56863	-	C
56864	-	G
56865	-	A
56866	-	G
56867	-	G
56868	-	G
56869	-	G
56870	-	G
56871	-	A
56872	-	A
56873	-	G
56874	-	T
56875	-	T
56876	-	C
56877	-	C
56878	-	A
56879	-	C
56880	-	G
56881	-	T
56882	-	G
56883	-	T
56884	-	T
56885	-	C
56886	-	T
56887	-	T
56888	-	T
56889	-	T
56890	-	A
56891	-	G
56892	-	C
56893	-	T
56894	-	T
56895	-	T
56896	-	T
56897	-	C
56898	-	T
56899	-	C
56900	-	C
56901	-	A
56902	-	T
56903	-	A
56904	-	T
56905	-	T
56906	-	C
56907	-	C
56908	-	G
56909	-	G
56910	-	T
56911	-	C
56912	-	T
56913	-	A
56914	-	C
56915	-	G
56916	-	G
56917	-	G
56918	-	T
56919	-	A
56920	-	C
56921	-	A
56922	-	A
56923	-	A
56924	-	T
56925	-	G
56926	-	T
56927	-	C
56928	-	C
56929	-	T
56930	-	C
56931	-	T
56932	-	G
56933	-	G
56934	-	A
56935	-	T
56936	-	C
56937	-	T
56938	-	T
56939	-	C
56940	-	G
56941	-	A
56942	-	A
56943	-	T
56944	-	A
56945	-	T
56946	-	T
56947	-	G
56948	-	G
56949	-	G
56950	-	A
56951	-	C
56952	-	A
56953	-	T
56954	-	C
56955	-	T
56956	-	C
56957	-	C
56958	-	C
56959	-	C
56960	-	C
56961	-	T
56962	-	A
56963	-	C
56964	-	T
56965	-	A
56966	-	C
56967	-	A
56968	-	T
56969	-	C
56970	-	G
56971	-	C
56972	-	T
56973	-	A
56974	-	T
56975	-	A
56976	-	A
56977	-	A
56978	-	A
56979	-	T
56980	-	A
56981	-	T
56982	-	A
56983	-	T
56984	-	C
56985	-	C
56986	-	C
56987	-	C
56988	-	A
56989	-	G
56990	-	G
56991	-	A
56992	-	T
56993	-	C
56994	-	C
56995	-	C
57117	A	T
59809	T	C
60072	C	T
60356	C	T
60372	C	T
60422	C	T
60536	G	A
60575	G	A
60721	T	C
61687	G	T
61845	A	G
62893	C	T
63199	G	C
63266	G	T
63427	C	T
63494	G	T
63684	T	-
63863	C	T
63865	A	G
63944	C	G
64010	A	G
64375	G	-
64386	A	-
64580	A	T
64665	T	C
64814	G	T
64822	T	G
65173	-	A
65190	T	A
65193	-	A
65200	T	G
65204	-	A
65295	G	A
65296	G	A
65343	A	G
65399	T	C
65409	G	C
65435	T	C
65445	T	C
65461	T	C
65502	G	C
65530	T	C
65535	A	T
65543	T	C
65551	C	A
65558	T	C
65573	G	C
65597	A	C
65633	T	C
65636	T	C
65725	C	A
65727	C	A
65728	C	A
65989	G	A
65995	C	G
66270	T	C
67107	A	G
67138	C	T
67160	G	C
67168	T	C
67169	C	T
67171	A	C
67172	G	A
67176	A	T
67519	C	A
67520	C	T
67940	C	T
67968	T	A
68011	C	A
68074	-	T
68103	T	C
68106	A	-
68172	A	G
68230	G	C
68320	T	C
68417	A	G
68449	G	A
68450	-	G
68451	-	T
68453	T	C
68762	G	A
68928	A	C
69500	-	A
69524	C	-
69924	-	G
69968	-	T
69990	-	T
70600	C	A
70976	C	T
71340	G	C
71411	T	C
72204	T	C
72624	-	T
72625	-	T
72626	-	G
72933	T	G
73126	C	A
73603	-	G
73613	G	A
74035	T	C
74232	-	A
74246	C	A
74252	C	A
74279	C	-
74680	T	C
74915	C	T
74949	C	A
75028	C	G
75294	C	T
75350	C	T
75539	G	-
75564	A	-
75565	T	-
75566	C	T
83950	C	T
95663	A	C
95824	C	T
100033	T	C
101391	C	A
103955	G	A
105010	G	A
109371	G	T
109770	T	G
109904	C	T
110579	A	G
110686	G	A
111062	C	T
111314	C	T
113484	A	C
113569	A	C
113571	C	G
113572	C	A
113573	C	G
113575	G	T
113767	G	A
113810	-	G
113811	-	G
113812	-	G
113813	-	G
113814	-	G
113815	-	G
113842	C	T
113844	C	T
113875	C	G
114237	C	T
114367	A	G
114394	G	A
114501	A	G
114604	C	T
114659	G	A
114691	G	A
114730	A	T
114731	T	A
114886	C	T
114887	T	C
114923	A	T
114939	C	T
114954	C	G
114955	G	C
115183	T	C
115273	A	T
115274	T	A
115276	A	T
115277	A	-
115278	T	-
115313	C	T
115513	C	T
115527	A	T
115586	-	G
115587	-	T
115588	-	T
115589	-	A
115590	-	A
115638	T	G
115705	A	-
115706	A	-
115707	T	-
115708	C	-
115709	T	-
115713	G	T
115779	T	C
115792	A	G
116043	C	T
116133	A	G
116185	G	A
116489	A	G
116668	G	A
116712	G	A
117132	T	C
117425	C	T
117500	G	-
117501	C	-
117502	G	-
117503	G	-
117504	T	-
117505	T	-
117506	G	-
117507	T	-
117508	T	-
117509	G	-
117510	C	-
117511	G	-
117512	G	-
117513	T	-
117514	T	-
117515	C	-
117516	T	-
117517	T	-
117563	G	A
117571	G	A
117675	A	G
117736	C	T
117831	G	A
117851	C	T
117906	G	A
117930	C	G
117931	G	C
118224	C	G
118225	G	C
118605	G	A
118806	A	G
118836	A	C
119022	T	C
119279	T	C
119295	T	C
119479	C	-
119493	C	T
119497	-	G
119635	C	T
119653	C	T
119821	G	-
119822	T	-
119823	C	-
119824	T	-
119825	T	-
119826	G	-
119827	G	-
119828	G	-
119829	C	-
119830	C	-
119831	G	-
119832	C	-
120143	C	T
120148	G	T
120225	A	-
120260	C	A
120271	G	T
120272	T	A
120321	G	A
120340	A	G
120360	A	T
120374	C	A
120387	T	C
120400	C	A
120462	C	A
120497	A	-
120498	A	-
120499	T	-
120891	A	G
120907	A	G
120959	G	-
120960	T	-
121001	T	C
121050	C	G
121466	C	T
121514	T	C
121577	-	G
121581	C	A
121584	T	C
121627	G	A
121653	C	T
121654	T	C
121667	G	-
121798	G	A
121957	A	G
121990	C	A
121994	-	C
122253	T	C
122377	T	C
122429	G	C
122430	A	T
122431	T	A
122432	G	C
122433	G	C
122460	C	T
122490	G	T
[truncated: 3,286 more rows]
