# Supplementary material for: First complete genome sequence of infectious laryngotracheitis virus
Source: BMC Genomics. 2011 Apr 19;12:197. doi: 10.1186/1471-2164-12-197 (PMC3110152; doi:10.1186/1471-2164-12-197)
Supplement: Additional file 2 — Summary of all amino acid differences. Amino acid differences detected between the predicted translation products of the concatenated ILTV reference sequence and the Serva ILTV sequence. [file 1471-2164-12-197-S2.XLS]

## Sheet: Sheet1
Open Reading Frame	Amino acid position (alignment of NC_006623 and HQ_630064)	Amino acid residue derived from concatenated sequence NC_006623	Amino acid residue derived from Serva sequence HQ_0630064
UL0	25	A	V
UL0	61	S	P
UL0	286	A	T
UL1	54	P	Q
UL5	343	E	K
UL7	230	V	F
UL10	42	A	T
UL19	1033	A	V
UL23	101	P	-
UL23	102	V	R
UL23	103	A	R
UL25	560	A	H
UL25	561	F	L
UL25	562	E	K
UL25	563	R	G
UL25	564	N	I
UL25	565	I	L
UL25	566	E	R
UL25	567	D	T
UL25	568	I	F
UL25	569	Q	N
UL25	570	R	V
UL25	571	G	E
UL25	572	V	S
UL25	573	-	D
UL25	574	-	S
UL25	575	-	D
UL25	576	-	L
UL25	577	-	I
UL25	578	-	Y
UL25	579	-	F
UL25	580	-	M
UL25	581	-	C
UL25	582	-	L
UL25	583	-	G
UL25	584	-	C
UL25	585	-	L
UL25	586	-	P
UL25	587	-	H
UL25	588	-	H
UL25	589	-	V
UL25	590	-	T
UL25	591	-	Y
UL25	592	-	G
UL27	116	A	V
UL27	375	T	S
UL28	638	A	V
UL29	198	H	L
UL29	218	I	L
UL29	252	A	T
UL29	659	S	I
UL29	660	P	T
UL29	661	E	L
UL29	662	-	N
UL29	786	-	E
UL29	787	-	S
UL29	788	-	G
UL29	789	-	S
UL29	790	-	N
UL29	791	-	R
UL29	792	-	G
UL29	793	-	R
UL29	794	-	L
UL29	795	-	Q
UL29	796	-	G
UL29	797	-	M
UL29	798	-	A
UL29	799	-	D
UL29	800	-	A
UL29	801	-	F
UL29	802	-	L
UL29	803	-	K
UL29	804	-	P
UL29	805	-	G
UL29	806	-	T
UL29	807	-	K
UL29	808	-	T
UL29	809	-	I
UL29	810	-	N
UL29	811	-	I
UL29	812	-	L
UL29	813	-	G
UL29	814	-	G
UL29	815	-	P
UL29	816	-	L
UL29	817	-	G
UL29	818	-	F
UL29	819	-	I
UL29	820	-	L
UL29	821	-	K
UL29	822	-	R
UL29	823	-	D
UL29	824	-	H
UL29	825	-	A
UL29	826	-	N
UL29	827	-	L
UL29	828	-	F
UL29	829	-	G
UL29	830	-	K
UL29	831	-	D
UL29	832	-	M
UL29	833	-	N
UL29	834	-	A
UL29	835	-	F
UL29	836	-	R
UL29	837	-	F
UL29	838	-	W
UL29	839	-	N
UL29	840	-	L
UL29	841	-	I
UL29	842	-	L
UL29	843	-	T
UL29	844	-	G
UL29	845	-	N
UL29	846	-	M
UL29	847	-	P
UL29	848	-	K
UL29	849	-	R
UL29	850	-	R
UL29	851	-	L
UL29	852	-	S
UL29	853	-	P
UL29	854	-	E
UL29	855	-	H
UL29	856	-	I
UL29	857	-	T
UL29	858	-	Y
UL29	859	-	L
UL29	860	-	E
UL29	861	-	F
UL29	862	-	I
UL29	863	-	R
UL29	864	-	K
UL29	865	-	T
UL29	866	-	S
UL29	867	-	K
UL29	868	-	V
UL29	869	-	Y
UL29	870	-	G
UL29	871	-	E
UL29	872	-	G
UL29	873	-	N
UL29	874	-	F
UL29	875	-	I
UL29	876	-	K
UL29	877	-	C
UL29	878	-	S
UL29	879	-	P
UL29	880	-	T
UL29	881	-	T
UL29	882	-	L
UL29	883	-	L
UL29	884	-	E
UL29	885	-	L
UL29	886	-	A
UL29	887	-	N
UL29	888	-	F
UL29	889	-	M
UL29	890	-	L
UL29	891	-	A
UL29	892	-	N
UL29	893	-	K
UL29	894	-	V
UL29	895	-	L
UL29	896	-	E
UL29	897	-	F
UL29	898	-	C
UL29	899	-	D
UL29	900	-	H
UL29	901	-	G
UL29	902	-	E
UL29	903	-	M
UL29	904	-	A
UL29	905	-	G
UL29	906	-	R
UL29	907	-	A
UL29	908	-	Q
UL29	909	-	Y
UL29	910	-	Y
UL29	911	-	I
UL29	912	-	S
UL29	913	-	T
UL29	914	-	P
UL29	915	-	S
UL29	916	-	M
UL29	917	-	I
UL29	918	-	I
UL29	919	-	T
UL29	920	-	T
UL29	921	-	S
UL29	922	-	I
UL29	923	-	K
UL29	924	-	P
UL29	925	-	T
UL29	926	-	S
UL29	927	-	E
UL29	928	-	G
UL29	929	-	K
UL29	930	-	E
UL29	931	-	S
UL29	932	-	F
UL29	933	-	A
UL29	934	-	R
UL29	935	-	A
UL29	936	-	Q
UL29	937	-	L
UL29	938	-	G
UL29	939	-	D
UL29	940	-	T
UL29	941	-	G
UL29	942	-	A
UL29	943	-	H
UL29	944	-	Q
UL29	945	-	S
UL29	946	-	E
UL29	947	-	E
UL29	948	-	R
UL29	949	-	H
UL29	950	-	E
UL29	951	-	E
UL29	952	-	V
UL29	953	-	S
UL29	954	-	D
UL29	955	-	Y
UL29	956	-	C
UL29	957	-	I
UL29	958	-	S
UL29	959	-	G
UL29	960	-	S
UL29	961	-	S
UL29	1097	N	D
UL29	1103	R	H
UL29	1147	Y	D
UL30	91	G	R
UL30	220	S	F
UL30	312	V	A
UL30	386	K	E
UL30	726	L	I
UL30	727	S	K
UL30	728	-	V
UL30	729	C	V
UL30	730	L	C
UL30	731	E	N
UL30	732	L	S
UL30	733	C	V
UL30	800	N	Y
UL30	802	E	D
UL30	806	A	V
UL30	807	Y	F
UL30	808	C	V
UL30	809	E	K
UL30	810	V	F
UL30	811	Y	T
UL30	812	R	G
UL30	813	S	-
UL30	814	L	V
UL30	815	H	D
UL30	816	L	I
UL30	817	N	E
UL30	818	F	T
UL30	819	N	L
UL30	820	S	T
UL30	821	S	Q
UL30	822	W	V
UL30	823	W	G
UL30	824	L	G
UL30	825	H	C
UL30	826	G	M
UL30	827	R	A
UL30	828	I	D
UL30	829	D	E
UL30	830	L	I
UL30	831	N	T
UL30	832	K	Q
UL30	833	R	A
UL30	834	F	L
UL30	835	L	F
UL30	836	E	R
UL30	837	V	A
UL30	838	R	P
UL30	843	W	C
UL30	844	K	E
UL30	845	R	K
UL30	846	F	I
UL30	847	S	F
UL30	848	C	V
UL30	849	A	R
UL30	854	G	A
UL30	856	E	K
UL30	975	P	R
UL30	981	P	Q
UL30	1008	N	E
UL30	1009	-	L
UL30	1010	-	K
UL30	1011	-	E
UL30	1012	-	T
UL30	1013	-	S
UL30	1014	-	L
UL30	1015	-	I
UL30	1016	-	S
UL30	1017	-	S
UL30	1018	-	L
UL30	1019	-	A
UL30	1020	-	E
UL30	1021	-	D
UL30	1022	-	P
UL30	1023	-	E
UL30	1024	-	W
UL30	1025	-	V
UL30	1026	-	V
UL30	1027	-	S
UL30	1028	-	N
UL30	1029	-	G
UL30	1030	-	L
UL30	1031	-	K
UL30	1032	-	L
UL30	1033	-	N
UL30	1034	-	V
UL30	1035	-	E
UL30	1036	-	Y
UL30	1037	-	Y
UL30	1038	-	F
UL30	1039	-	D
UL30	1040	-	S
UL30	1041	-	L
UL30	1042	-	I
UL30	1043	-	R
UL30	1044	-	T
UL30	1045	-	L
UL30	1046	-	S
UL30	1047	-	V
UL30	1048	-	T
UL30	1049	-	F
UL30	1050	-	N
UL30	1051	-	A
UL30	1052	-	I
UL30	1053	-	F
UL30	1054	-	G
UL30	1055	-	D
UL30	1056	-	A
UL30	1057	-	K
UL30	1058	-	T
UL30	1059	-	A
UL30	1060	-	E
UL30	1061	-	D
UL30	1062	-	V
UL30	1063	-	L
UL30	1064	-	R
UL30	1065	-	S
UL30	1066	-	F
UL30	1067	-	I
UL30	1068	-	P
UL30	1069	-	E
UL30	1070	-	K
UL30	1071	-	I
UL30	1072	-	Q
UL30	1073	-	F
UL30	1074	-	S
UL30	1075	-	E
UL30	1076	-	K
UL30	1077	-	V
UL30	1078	-	A
UL30	1079	-	E
UL30	1080	-	A
UL30	1081	-	L
UL30	1082	-	A
UL30	1083	-	R
UL30	1084	-	N
UL30	1085	-	T
UL30	1086	-	A
UL30	1087	-	T
UL30	1088	-	F
UL30	1089	-	V
UL30	1090	-	S
UL30	1091	-	I
UL30	1092	-	K
UL30	1093	-	K
UL31	16	E	K
UL31	17	G	S
UL31	268	S	Y
UL31	272	H	Q
UL31	277	T	N
UL31	279	D	E
UL31	315	G	-
UL31	316	W	-
UL31	317	I	-
UL31	318	Q	-
UL31	319	M	-
UL31	320	S	-
UL31	321	R	-
UL31	322	C	-
UL31	323	F	-
UL31	324	V	-
UL31	325	Q	-
UL31	326	E	-
UL31	327	P	-
UL31	328	L	-
UL31	329	Q	-
UL31	330	L	-
UL31	331	S	-
UL31	332	Q	-
UL31	333	K	-
UL31	334	T	-
UL31	335	V	-
UL31	336	F	-
UL31	337	S	-
UL31	338	L	-
UL31	339	E	-
UL32	230	P	Q
UL34	9	I	T
UL34	10	I	M
UL34	32	F	V
UL34	108	F	S
UL34	250	V	L
UL36	1	-	M
UL36	2	-	A
UL36	3	-	Q
UL36	4	-	D
UL36	5	-	F
UL36	6	-	H
UL36	7	-	P
UL36	8	-	P
UL36	9	-	T
UL36	10	-	R
UL36	11	-	L
UL36	12	-	P
UL36	13	-	P
UL36	14	-	A
UL36	15	-	F
UL36	16	-	G
UL36	17	-	E
UL36	18	-	F
UL36	19	M	I
UL36	20	N	V
UL36	21	L	A
UL36	22	L	A
UL36	23	D	S
UL36	25	I	S
UL36	26	C	Q
UL36	27	V	F
UL36	28	W	A
UL36	30	R	K
UL36	31	P	Y
UL36	32	P	E
UL36	34	S	V
UL36	35	-	R
UL36	36	-	Y
UL36	37	-	Y
UL36	38	-	M
UL36	39	-	C
UL36	40	-	M
UL36	41	-	E
UL36	42	-	T
UL36	43	-	S
UL36	44	-	A
UL36	45	-	A
UL36	46	-	F
UL36	47	C	L
UL36	48	G	R
UL36	50	A	C
UL36	51	N	E
UL36	52	A	C
UL36	53	T	Y
UL36	55	S	I
UL36	119	P	T
UL36	141	R	H
UL36	195	Q	K
UL36	217	A	G
UL36	319	R	Q
UL36	721	T	N
UL36	1043	K	R
UL36	1143	G	S
UL36	1165	A	T
UL36	1347	H	R
UL36	2288	-	G
UL36	2289	-	D
UL36	2290	-	I
UL36	2291	-	F
UL36	2292	-	Y
UL36	2293	-	S
UL36	2294	-	D
UL36	2295	-	V
UL36	2296	-	V
UL36	2297	-	G
UL36	2298	-	G
UL36	2299	-	D
UL36	2300	-	V
UL36	2301	-	P
UL36	2302	-	I
UL36	2303	-	F
UL36	2304	-	E
UL36	2305	-	D
UL36	2306	-	P
UL36	2307	-	E
UL36	2308	-	D
UL36	2309	-	I
UL36	2310	-	C
UL36	2311	-	T
UL36	2312	-	R
UL36	2313	-	R
UL36	2314	-	P
UL36	2315	-	E
UL36	2316	-	Y
UL36	2317	-	G
UL36	2318	-	E
UL36	2319	-	K
UL36	2320	-	L
UL36	2321	-	K
UL36	2322	-	E
UL36	2323	-	H
UL36	2324	-	V
UL36	2325	-	E
UL36	2326	-	L
UL36	2327	-	P
UL36	2328	-	P
UL36	2329	-	R
UL36	2330	-	I
UL36	2331	-	T
UL36	2332	-	F
UL36	2333	-	K
UL36	2334	-	K
UL36	2335	-	P
UL36	2336	-	E
UL36	2337	-	P
UL36	2338	-	G
UL36	2339	-	N
UL36	2340	-	T
UL36	2341	-	K
UL36	2342	-	A
UL36	2343	-	S
UL36	2344	-	S
UL36	2345	-	Q
UL36	2346	-	H
UL36	2347	-	P
UL36	2348	-	K
UL36	2349	-	H
UL36	2350	-	S
UL36	2351	-	S
UL36	2352	-	K
UL36	2353	-	R
UL36	2354	-	R
UL36	2355	-	S
UL36	2356	-	S
UL36	2357	-	K
UL36	2358	-	S
UL36	2359	-	R
UL36	2360	-	Y
UL36	2361	-	F
UL36	2362	-	K
UL36	2363	-	A
UL36	2364	-	S
UL36	2365	-	E
UL36	2366	-	S
UL36	2367	-	C
UL36	2368	-	K
UL36	2369	-	T
UL36	2370	-	P
UL36	2371	-	S
UL36	2372	-	R
UL36	2373	-	L
UL36	2374	-	L
UL36	2375	-	S
UL36	2376	-	S
UL36	2377	-	S
UL36	2378	-	S
UL36	2379	-	D
UL36	2380	-	E
UL36	2381	-	H
UL36	2382	-	V
UL36	2383	-	I
UL36	2384	-	T
UL36	2385	-	T
UL36	2386	-	E
UL36	2387	-	I
UL36	2388	-	S
UL36	2389	-	K
UL36	2390	-	S
UL36	2391	-	P
UL36	2392	-	V
UL36	2393	-	R
UL36	2394	-	Y
UL36	2395	-	P
UL36	2396	-	D
UL36	2397	-	A
UL36	2398	-	S
UL36	2399	-	K
UL36	2400	-	I
UL36	2401	-	P
UL36	2402	-	L
UL36	2403	-	P
UL36	2404	-	S
UL36	2405	-	D
UL36	2406	-	S
UL36	2407	-	S
UL36	2408	-	E
UL36	2409	-	S
UL36	2410	-	E
UL36	2411	-	K
UL36	2412	-	E
UL36	2413	-	H
UL36	2414	-	N
UL36	2415	-	T
UL36	2416	-	A
UL36	2417	-	S
UL36	2418	-	E
UL36	2419	-	E
UL36	2420	-	K
UL36	2421	-	S
UL36	2422	-	S
UL36	2423	-	F
UL36	2424	-	E
UL36	2425	-	N
UL36	2426	-	G
UL36	2427	-	E
UL36	2428	-	C
UL36	2429	-	T
UL36	2430	-	R
UL36	2431	-	P
UL36	2432	-	R
UL36	2433	-	P
UL36	2434	-	I
UL36	2435	-	H
UL36	2436	-	S
UL36	2437	-	T
UL36	2438	-	V
UL36	2439	-	C
UL36	2440	-	A
UL36	2441	-	K
UL36	2442	-	T
UL36	2443	-	D
UL36	2444	-	Q
UL36	2445	-	H
UL36	2446	-	E
UL36	2447	-	S
UL36	2448	-	S
UL36	2449	-	P
UL36	2450	-	I
UL36	2451	-	S
UL36	2452	-	T
UL36	2453	-	P
UL36	2454	-	T
UL36	2455	-	D
UL36	2456	-	N
UL36	2457	-	L
UL36	2458	-	R
UL36	2459	-	T
UL36	2460	-	I
UL36	2461	-	D
UL36	2462	-	S
UL36	2463	-	E
UL36	2464	-	S
UL36	2465	-	P
UL36	2466	-	T
UL36	2467	-	Q
UL36	2468	-	S
UL36	2469	-	G
UL36	2470	-	T
UL36	2471	-	E
UL36	2472	-	S
UL36	2473	-	S
UL36	2474	-	P
UL36	2475	-	E
UL36	2476	-	T
UL36	2477	-	D
UL36	2478	-	T
UL36	2479	-	D
UL36	2480	-	T
UL36	2481	-	E
UL36	2482	-	L
UL36	2483	-	W
UL36	2484	-	D
UL36	2485	-	P
UL36	2552	K	E
UL37	355	G	A
UL37	357	S	L
UL37	444	W	F
UL37	445	G	V
UL37	475	K	E
UL37	476	N	D
UL37	488	F	V
UL37	496	P	A
UL37	501	N	D
UL37	503	G	V
UL37	506	N	D
UL37	510	H	R
UL37	533	K	R
UL37	542	K	E
UL37	550	D	E
UL37	554	K	E
UL37	588	S	F
UL37	619	G	W
UL37	620	I	A
UL37	621	E	R
UL37	622	I	D
UL37	623	R	F
UL37	624	A	G
UL37	626	R	S
UL37	627	K	E
UL37	628	-	N
UL37	629	P	L
UL37	746	N	T
UL37	749	P	T
UL37	827	Y	N
UL37	892	-	N
UL37	893	-	P
UL37	894	-	K
UL37	895	-	P
UL37	896	-	E
UL37	897	-	D
UL37	898	-	V
UL37	899	-	V
UL37	900	-	K
UL37	901	-	V
UL37	902	-	I
UL37	903	-	G
UL37	904	-	A
UL37	905	-	A
UL37	906	-	S
UL37	907	-	A
UL37	908	-	L
UL37	909	-	L
UL37	910	-	D
UL37	911	-	I
UL37	912	-	E
UL37	913	-	E
UL37	914	-	G
UL37	915	-	G
UL37	916	-	T
UL37	917	-	T
UL37	918	-	T
UL37	919	-	L
UL37	920	-	E
UL37	921	-	G
UL37	922	-	K
UL37	923	-	L
UL37	924	-	E
UL37	925	-	E
UL37	926	-	I
UL37	927	-	E
UL37	928	-	I
UL37	929	-	S
UL37	930	-	A
UL37	931	-	P
UL37	932	-	S
UL37	933	-	K
UL37	934	-	E
UL37	935	-	D
UL37	936	-	T
UL37	937	-	A
UL37	938	-	S
UL37	939	-	A
UL37	940	-	L
UL37	941	-	T
UL37	942	-	L
UL37	943	-	L
UL37	944	-	G
UL37	945	-	P
UL37	946	-	P
UL37	947	-	D
UL37	948	-	A
UL37	949	-	R
UL37	950	-	G
UL37	951	-	Y
UL37	952	-	Q
UL37	953	-	D
UL37	954	-	T
UL37	955	-	S
UL37	956	-	S
UL37	957	-	N
UL37	958	-	Q
UL37	959	-	F
UL37	960	-	I
UL37	961	-	T
UL37	962	-	E
UL37	963	-	A
UL37	964	-	S
UL37	965	-	D
UL37	966	-	I
UL37	967	-	T
UL37	968	-	S
UL37	969	-	W
UL37	970	-	D
UL37	971	-	K
UL37	972	-	T
UL37	973	-	N
UL37	974	-	K
UL37	975	-	A
UL37	976	-	P
UL37	977	-	L
UL37	978	-	Y
UL37	979	-	V
UL37	980	-	R
UL37	981	-	H
UL37	982	-	S
UL37	983	-	T
UL37	984	-	K
UL37	985	-	E
UL37	986	-	G
UL37	987	-	I
UL37	988	-	D
UL37	989	-	N
UL37	990	-	G
UL37	991	-	C
UL37	992	-	V
UL37	993	-	D
UL37	994	-	T
UL37	995	-	L
UL37	996	-	P
UL37	997	-	D
UL37	998	-	K
UL37	999	-	L
UL37	1000	-	I
UL37	1001	-	S
UL37	1002	-	S
UL37	1003	-	E
UL37	1004	-	T
UL37	1005	-	L
UL37	1006	-	L
UL37	1007	-	T
UL37	1008	-	V
UL37	1009	-	S
UL37	1010	-	D
UL37	1011	-	R
UL37	1012	-	V
UL37	1013	-	L
UL37	1014	-	E
UL37	1015	-	S
UL37	1016	-	A
UL37	1017	-	N
UL37	1018	-	V
UL37	1019	-	K
UL37	1020	-	M
UL37	1021	-	F
UL37	1022	-	E
UL38	100	P	I
UL38	240	T	I
UL38	249	F	L
UL38	264	P	T
UL38	285	L	S
UL38	286	R	E
UL38	288	N	K
UL38	289	V	C
UL38	290	P	A
UL38	291	Y	V
UL38	292	S	L
UL38	293	T	H
UL38	295	H	P
UL38	317	D	G
UL38	336	R	S
UL38	399	R	G
UL38	410	L	V
UL38	411	R	Q
UL38	412	S	G
UL38	413	-	R
UL38	414	-	D
UL38	415	-	Q
UL38	416	-	R
UL38	417	-	L
UL38	418	-	R
UL38	419	-	D
UL38	420	-	M
UL38	421	-	Q
UL38	422	-	I
UL38	423	-	T
UL38	424	-	S
UL38	425	-	T
UL38	426	-	G
UL38	427	-	I
UL38	428	-	P
UL38	429	-	D
UL38	430	-	H
UL38	431	-	S
UL38	432	-	A
UL38	433	-	L
UL38	434	-	V
UL38	435	-	F
UL38	436	-	A
UL38	437	-	A
UL38	438	-	Y
UL38	439	-	C
UL38	440	-	M
UL38	441	-	L
UL38	442	-	G
UL38	443	-	T
UL38	444	-	A
UL38	445	-	G
UL38	446	-	S
UL38	447	-	I
UL38	448	-	G
UL38	449	-	G
UL38	450	-	E
UL38	451	-	P
UL38	452	-	S
UL38	453	-	F
UL38	454	-	S
UL38	455	-	T
UL38	456	-	I
UL38	457	-	Q
UL38	458	-	K
UL38	459	-	N
UL38	460	-	G
UL38	461	-	T
UL38	462	-	S
UL38	463	-	L
UL38	464	-	K
UL38	465	-	Y
UL38	466	-	V
UL38	467	-	H
UL38	468	-	I
UL38	469	-	R
UL38	470	-	D
UL38	471	-	F
UL38	472	-	N
UL38	473	-	F
UL38	474	-	R
UL38	475	-	G
UL38	476	-	G
UL38	477	-	P
UL38	478	-	W
UL38	479	-	N
UL38	480	-	V
UL38	481	-	C
UL38	482	-	M
UL39	44	D	A
UL39	235	E	R
UL39	236	R	E
UL39	237	R	A
UL39	238	S	F
UL39	239	M	N
UL39	240	S	V
UL39	241	L	V
UL39	242	P	A
UL39	376	K	E
UL39	377	M	N
UL39	378	L	V
UL39	379	E	G
UL39	380	W	V
UL39	381	P	A
UL39	382	-	T
UL39	383	L	I
UL39	384	S	P
UL39	385	L	I
UL39	386	S	T
UL39	387	P	E
UL39	388	R	I
UL39	389	L	M
UL39	390	C	F
UL39	391	S	Q
UL39	392	D	I
UL39	393	N	I
UL39	394	Q	K
UL39	395	K	S
UL39	396	C	A
UL39	397	S	V
UL39	601	P	Q
UL40	57	L	F
UL40	81	L	P
UL41	80	V	F
UL41	144	D	A
UL41	247	-	N
UL41	387	Q	R
UL42	4	-	R
UL42	5	-	C
UL42	6	-	S
UL42	7	-	E
UL42	8	D	T
UL42	9	T	P
UL42	14	D	N
UL42	220	T	N
UL42	221	Q	S
UL42	222	L	I
UL42	223	Q	T
UL42	224	S	V
UL42	225	H	T
UL42	226	S	L
UL42	227	Q	T
UL42	228	E	R
UL42	229	S	E
UL42	230	M	Y
UL42	231	S	V
UL42	232	R	T
UL42	233	S	F
UL42	234	R	S
UL42	235	P	S
UL42	369	F	S
UL43	18	C	W
UL43	107	S	F
UL43	126	L	F
UL43	189	V	L
UL43	190	G	A
UL43	191	I	Y
UL43	192	Q	N
UL43	193	S	-
UL43	194	L	P
UL43	196	F	R
UL43	197	Y	F
UL52	167	E	A
UL52	263	A	T
UL52	527	S	Y
UL53	107	I	D
UL53	109	L	T
UL53	110	A	G
UL53	111	K	Q
UL53	112	E	R
UL53	113	Q	T
UL53	114	Y	V
UL53	115	S	F
UL53	116	S	V
UL53	117	W	M
UL53	118	K	E
UL53	119	W	V
UL53	120	Q	A
UL53	121	T	D
UL53	122	V	C
UL53	123	S	L
UL53	125	H	Y
UL53	126	M	I
UL53	127	V	W
UL53	129	P	S
UL53	130	D	Q
UL53	131	Q	I
UL53	132	-	R
UL53	133	-	V
UL53	134	S	A
UL53	135	C	F
UL53	140	I	L
UL53	141	V	Y
UL53	142	H	I
UL53	143	M	C
UL53	144	L	Y
UL53	146	A	L
UL53	147	D	T
UL53	148	P	R
UL53	149	C	R
UL53	156	S	L
UL53	157	V	C
UL53	158	C	L
UL53	159	R	P
UL53	160	E	R
UL53	161	N	E
UL53	162	A	R
UL53	163	L	I
UL53	164	R	A
UL53	165	L	M
UL53	199	V	L
UL53	216	I	V
UL53	223	V	L
UL53	278	M	I
UL53	279	G	P
UL54	1	-	M
UL54	2	-	T
UL54	3	-	Y
UL54	4	-	T
UL54	5	-	G
UL54	6	-	S
UL54	7	-	G
UL54	8	-	P
UL54	9	-	D
UL54	10	-	H
UL54	11	-	S
UL54	12	-	K
UL54	13	-	A
UL54	14	-	K
UL54	15	-	W
UL54	16	-	I
UL54	17	-	S
UL54	18	-	S
UL54	19	-	Q
UL54	20	-	T
UL54	21	-	A
UL54	22	-	C
UL54	23	-	Q
UL54	24	-	I
UL54	25	-	T
UL54	26	-	V
UL54	27	-	S
UL54	28	-	L
UL54	29	-	P
UL54	30	-	L
UL54	31	-	S
UL54	32	-	T
UL54	33	-	C
UL54	34	-	S
UL54	35	-	E
UL54	36	-	L
UL54	37	-	D
UL54	38	-	T
UL54	39	-	C
UL54	40	-	S
UL54	41	-	E
UL54	42	-	S
UL54	43	-	V
UL54	44	-	E
UL54	45	-	V
UL54	46	-	S
UL54	47	-	T
UL54	48	-	V
UL54	49	-	V
UL54	50	-	Y
UL54	51	-	A
UL54	52	-	V
UL54	53	-	S
UL54	54	-	F
UL54	55	-	F
UL54	56	-	L
UL54	57	-	T
UL54	58	-	C
UL54	59	-	T
UL54	60	-	R
UL54	61	-	Y
UL54	62	-	I
UL54	63	-	N
UL54	64	-	P
UL54	65	-	L
UL54	66	-	T
UL54	67	-	A
UL54	68	-	M
UL54	69	-	G
UL54	70	-	R
UL54	71	-	P
UL54	72	-	E
UL54	73	-	K
UL54	74	-	S
UL54	75	-	G
UL54	76	-	I
UL54	77	-	N
UL54	78	-	K
UL54	79	-	D
UL54	80	-	R
UL54	81	-	R
UL54	82	-	E
UL54	83	-	T
UL54	84	-	R
UL54	85	-	S
UL54	86	-	R
UL54	87	-	S
UL54	88	-	S
UL54	89	-	S
UL54	90	-	N
UL54	91	-	T
UL54	92	-	S
UL54	93	-	T
UL54	94	-	H
UL54	95	-	S
UL54	96	-	E
UL54	97	-	A
UL54	98	-	R
UL54	99	-	S
UL54	100	-	A
UL54	101	-	T
UL54	102	-	E
UL54	103	-	R
UL54	104	-	T
UL54	105	-	K
UL54	106	-	D
UL54	107	-	R
UL54	108	-	L
UL54	109	-	D
UL54	110	-	G
UL54	111	-	R
UL54	112	-	S
UL54	113	-	R
UL54	114	-	S
UL54	115	-	R
UL54	116	-	S
UL54	117	-	E
UL54	118	-	S
UL54	119	-	R
UL54	120	-	H
UL54	121	-	E
UL54	122	-	A
UL54	123	-	H
UL54	124	-	C
UL54	125	-	I
UL54	126	-	R
UL54	127	-	R
UL54	128	-	R
UL54	129	-	S
UL54	130	-	H
UL54	131	-	S
UL54	132	-	T
UL54	133	-	E
UL54	134	-	S
UL54	135	-	S
UL54	136	-	S
UL54	137	-	R
UL54	138	-	S
UL54	139	-	R
UL54	140	-	S
UL54	141	-	S
UL54	142	-	G
UL54	143	-	R
UL54	144	-	G
UL54	145	-	S
UL54	146	-	W
UL54	147	-	K
UL54	148	-	R
UL54	149	-	V
UL54	150	-	R
UL54	151	-	D
UL54	152	-	S
UL54	153	-	R
UL54	154	-	D
UL54	155	-	R
UL54	156	-	G
UL54	157	-	R
UL54	158	-	R
UL54	159	-	R
UL54	160	-	Y
UL54	161	-	S
UL54	162	M	N
UL54	163	A	G
UL54	164	R	E
UL54	476	S	P
UL54	510	R	A
UL54	511	S	Q
UL54	512	-	H
UL54	513	T	A
UL54	514	Q	N
UL54	515	M	V
UL54	517	A	R
UL54	518	A	K
UL54	519	K	E
UL54	520	R	E
UL54	521	N	C
UL54	522	A	R
UL54	523	E	V
UL54	524	W	V
UL54	525	F	C
UL54	526	V	A
UL54	527	R	Q
UL54	528	S	L
UL54	529	S	L
UL54	530	K	S
UL54	531	P	R
UL54	539	S	F
UL54	540	L	S
UL54	541	A	C
UL54	542	T	D
UL54	543	C	L
UL54	544	L	F
UL54	545	T	-
UL54	546	V	-
UL54	547	L	-
UL54	548	Y	-
UL54	549	T	-
UL54	550	Y	-
UL54	551	R	-
UL54	552	H	-
UL54	553	M	-
UL54	554	A	-
UL54	555	V	-
UL54	556	L	-
UL54	557	Y	-
UL54	558	W	-
UL54	559	N	-
UL54	560	W	-
UL54	561	C	-
UL54	562	H	-
UL54	563	P	-
UL54	564	T	-
UL54	565	F	-
UL54	566	L	-
UL54	567	K	-
UL54	568	I	-
UL54	569	A	-
UL54	570	I	-
UL54	571	S	-
UL54	572	V	-
UL54	573	T	-
UL54	574	G	-
UL54	575	Q	-
UL54	576	Q	-
UL54	577	M	-
UL54	578	A	-
UL54	579	P	-
UL54	580	R	-
UL54	581	A	-
UL54	582	Q	-
UL56	33	H	Q
UL56	111	D	E
UL56	161	H	R
UL56	192	S	W
UL56	193	-	P
UL56	214	D	R
UL56	215	L	P
UL56	216	A	C
UL56	217	H	S
UL56	218	A	R
UL56	219	G	R
UL56	221	S	G
UL56	222	S	R
UL56	223	P	R
UL56	224	V	R
UL56	227	S	G
UL56	228	I	R
UL56	230	A	R
UL56	231	T	R
UL56	232	Q	R
UL56	233	L	N
UL56	234	V	W
UL56	236	S	A
UL56	237	K	A
UL56	238	V	K
UL56	239	V	L
UL56	240	L	C
UL56	241	R	S
UL56	242	G	E
UL56	243	M	A
UL56	244	F	C
UL56	245	V	L
UL56	246	A	W
UL56	247	S	H
UL56	249	L	F
UL56	250	G	-
UL56	252	S	V
UL56	254	L	-
UL56	255	N	-
UL56	256	V	-
UL56	257	L	-
UL56	261	V	M
UL56	262	S	C
UL56	263	Y	W
UL56	264	F	W
UL56	265	A	L
UL56	266	H	L
UL56	267	C	Y
UL56	269	G	-
UL56	270	T	-
UL56	271	D	-
UL56	272	S	-
UL56	273	G	-
UL56	275	R	L
UL56	276	K	R
UL56	277	V	I
UL56	279	S	W
UL56	280	A	G
UL56	281	S	-
UL56	282	S	Q
UL56	285	Q	G
US3	99	T	A
US5	162	W	R
US5	293	A	V
US8	210	R	K
US8	386	A	T
ORF B	2	H	Y
ORF E	405	R	L
ORF F	1	-	M
ORF F	2	-	Q
ORF F	3	-	S
ORF F	4	-	N
ORF F	5	-	S
ORF F	6	-	S
ORF F	7	-	D
ORF F	8	-	E
ORF F	9	-	A
ORF F	10	-	Q
ORF F	11	-	C
ORF F	12	M	D
ORF F	13	M	D
ORF F	258	N	K
ORF F	259	R	A
ORF F	278	G	S
ORF F	291	F	P
ORF F	373	I	V
ORF F	404	P	S
ORF F	559	-	P
ORF F	615	Y	S
ORF F	645	Y	C
ORF F	683	R	W
ORF F	742	L	C
ORF F	743	R	G
ORF F	744	V	Y
ORF F	745	L	Y
ORF F	746	Q	S
ORF F	747	L	-
ORF F	748	S	-
ORF F	749	S	-
ORF F	750	H	-
ORF F	751	H	-
ORF F	752	T	-
ORF F	753	H	-
ORF F	754	N	-
ORF F	755	S	-
ORF F	756	T	-
ORF F	757	H	-
ORF F	758	N	-
ORF F	759	P	-
ORF F	760	R	-
ORF F	761	L	-
ORF F	762	I	-
ORF F	763	N	-
ORF F	764	P	-
ICP4	87	A	-
ICP4	88	A	-
ICP4	89	Q	-
ICP4	90	D	-
ICP4	199	P	A
ICP4	200	W	M
ICP4	201	R	A
ICP4	202	D	R
ICP4	203	L	S
ICP4	204	W	L
ICP4	271	T	A
ICP4	418	H	Q
ICP4	622	P	R
ICP4	720	T	S
ICP4	747	D	N
ICP4	785	R	H
ICP4	840	P	L
ICP4	843	P	S
ICP4	862	Q	-
ICP4	863	P	-
ICP4	864	Q	-
ICP4	865	E	-
ICP4	866	P	-
ICP4	867	Q	-
ICP4	889	V	I
ICP4	1141	A	V
ICP4	1302	P	L
ICP4	1433	L	P
ICP4	1464	-	S
ICP4	1465	-	S
ICP4	1466	-	E
ICP4	1467	-	D
ICP4	1468	-	R
ICP4	1469	-	R
ICP4	1470	-	S
ICP4	1471	-	R
ICP4	1472	-	Q
ICP4	1473	-	R
ICP4	1474	-	H
ICP4	1475	-	R
ICP4	1476	-	R
ICP4	1477	-	M
ICP4	1478	-	T
ICP4	1479	-	N
ICP4	1480	-	Y
ICP4	1481	-	P
ICP4	1482	-	L
ICP4	1483	-	P
ICP4	1484	-	H
ICP4	1485	-	P
ICP4	1486	-	T
ICP4	1487	-	V
ICP4	1488	-	T
ICP4	1489	-	D
ICP4	1490	-	P
ICP4	1491	-	W
ICP4	1492	-	W
